# Supplementary material for: Composition of Prokaryotic and Eukaryotic Microbial Communities in Waters around the Florida Reef Tract
Source: Microorganisms. 2021 May 21;9(6):1120. doi: 10.3390/microorganisms9061120 (PMC8224282; doi:10.3390/microorganisms9061120)
Supplement: Supplementary file 1 [file microorganisms-09-01120-s001.zip]

Archive with 3 entries (3 files):
- Table S2.pdf
- Table S3.pdf
- Table S1.xlsx
